# Supplementary material for: Spermine Significantly Increases the Transfection Efficiency of Cationic Polymeric Gene Vectors
Source: Pharmaceutics. 2025 Jan 17;17(1):131. doi: 10.3390/pharmaceutics17010131 (PMC11768368; doi:10.3390/pharmaceutics17010131)
Supplement: Supplementary file 1 [file pharmaceutics-17-00131-s001.zip]

Archive with 1 entries (1 files):
- pharmaceutics-3417958-supplementary.pdf
